# Supplementary material for: Strain-specific tropism and transcriptional responses of enterovirus D68 infection in human spinal cord organoids
Source: Front Microbiol. 2025 Nov 19;16:1698639. doi: 10.3389/fmicb.2025.1698639 (PMC12672529; doi:10.3389/fmicb.2025.1698639)
Supplement: Supplementary file 5 [file Table_1.xlsx]

## Sheet: Sheet1
Region	AA identity (%)	Amino acid substitutions (18952 → 23089)
VP4	97.1	I18V, V65A
VP2	98.8	G74T, N138T, E151A
VP3	99.1	V153I, V163I
VP1	97.7	L1I, A6G, T43I, A95T, S143N, S218T, D297Y
2A	98	K25R, S84N, V144A
2B	100	—
2C	98.8	N34T, A102M, D273G, T277V
3A	100	—
3B	100	—
3C	98.4	N50D, K55R, I158V
3D	98.8	T135S, V151I, S196N, D426N, K452R
